# Supplementary material for: Oncolytic H-1 Parvovirus Hijacks Galectin-1 to Enter Cancer Cells
Source: Viruses. 2022 May 11;14(5):1018. doi: 10.3390/v14051018 (PMC9146882; doi:10.3390/v14051018)
Supplement: Supplementary file 1 [file viruses-14-01018-s001.zip]

Archive with 1 entries (1 files):
- viruses-1703502-supplementary.pdf
